# Supplementary material for: Radio frequency electromagnetic radiations interfere with the Leydig cell functions in-vitro
Source: PLoS One. 2024 May 17;19(5):e0299017. doi: 10.1371/journal.pone.0299017 (PMC11101099; doi:10.1371/journal.pone.0299017)
Supplement: S1 File — (XLSX) [file pone.0299017.s001.xlsx]

## Sheet: Sheet1
	Proliferation Assay
	Mobile Phone
	Time Points (min)	Abs 1	Abs 2	Abs 3
	control	1.415	1.686	1.788
	15	1.596	1.469	1.635
	30	1.626	1.134	1.489
	45	1.178	1.275	1.319
	60	1.128	1.321	1.118
	90	0.9915	0.916	1.067
	120	1.232	0.733	1.104
	2450 MHz
	Time Points (min)	Abs 1	Abs 2	Abs 3
	Control	0.309	0.339	0.347
	15	0.287	0.264	0.278
	30	0.273	0.279	0.206
	45	0.234	0.178	0.176
	60	0.184	0.225	0.216
	90	0.173	0.217	0.168
	120	0.189	0.17	0.172
	1800 MHz
	Time Points (min)	Abs 1	Abs 2	Abs 3
	control	1.48	1.529	1.496
	15	1.495	1.484	1.472
	30	1.461	1.442	1.524
	45	1.437	1.44	1.544
	60	1.483	1.479	1.439
	90	1.414	1.496	1.464
	120	1.393	1.385	1.39

## Sheet: Sheet2
	Testosterone Assay
	Mobile Phone
	Time Points (min)	Tst conc.(ng/ml)	Tst conc.(ng/ml)	Tst conc.(ng/ml)
	Control	6.11621	6.16854	6.70228
	15	6.03248	5.69759	6.22086
	30	5.27897	5.80224	6.786
	45	5.27897	5.46735	5.38362
	60	5.44642	5.17431	5.34176
	90	4.90221	5.46735	5.44642
	120	4.86035	5.25804	5.50921
	2450 MHz
	Time Points (min)	Tst conc.(ng/ml)	Tst conc.(ng/ml)	Tst conc.(ng/ml)
	Control	6.95345	7.01624	7.53952
	15	6.74414	6.84879	7.09997
	30	6.15807	7.0581	6.55576
	45	6.43017	6.66042	6.5139
	60	6.19993	6.19993	6.26273
	90	6.11621	6.01155	6.03248
	120	5.13245	6.11621	5.99062
	1800 MHz
	Time Points (min)	Tst conc.(ng/ml)	Tst conc.(ng/ml)	Tst conc.(ng/ml)
	Control	0.381112	0.632284	0.820663
	15	0.590422	0.381112	0.33925
	30	1.7207	1.6579	1.95094
	45	0.799732	0.569491	0.402043
	60	0.695077	0.569491	0.736939
	90	0.443905	0.276457	0.402043
	120	0.171802	0.318319	0.234595

## Sheet: Sheet3
	ROS analysis
	Mobile phone
	Time Points (min)	Abs 1	Abs 2	Abs 3
	Control	38462	31145	34803.5
	15	35307	34042	34042
	30	38888	33112	27337
	45	38089	33445	35767
	60	57163	57702	46461
	90	57000	54537	62386
	120	63049	64756	63902.5
	2450 MHz
	Time Points (min)	Abs 1	Abs 2	Abs 3
	Control	39662	38065	34076
	15	40193	42601	41908
	30	43639	49098	41098
	45	45261	48027	47831
	60	46846	47064	47553
	90	47454	45100	47106
	120	48835	49614	50741
	1800 MHz
	Time Points (min)	Abs 1	Abs 2	Abs 3
	Control	23560	23359	19326
	15	22652	19092	26212
	30	28628	18293	23460.5
	45	24379	24958	23800
	60	25767	22767	18262
	90	23159	17564	15247
	120	18249	17717	16493

## Sheet: Sheet4
	Viability Assay
	Mobile phone
	Time Points (min)	%viability	%viability	%viability
	Control	99.0991	98.4252	98.7621
	15	97.3214	99.2647	98.2931
	30	98.9583	98.6667	98.8125
	45	97.4026	98.75	98.0763
	60	97.2973	98.7654	98.0314
	90	98.9796	97.8261	98.4028
	120	98.2456	97.4359	97.8408
	2450 MHz
	Time Points (min)	%viability	%viability	%viability
	Control	98.8095	97.8947	98.3521
	15	98.5222	98.3957	98.4589
	30	98.0296	98.01	98.0198
	45	98	98.5294	98.2647
	60	98.5149	98.4615	98.4882
	90	98.3051	98.2759	98.2905
	120	98.6667	97.8723	98.2695
	1800 MHz
	Time Points (min)	%viability	%viability	%viability
	Control	100	97.0588	98.5294
	15	96.9697	100	98.4848
	30	100	95	97.5
	45	100	96.6667	98.3333
	60	97.0588	100	98.5294
	90	95.6522	100	97.8261
	120	96.1538	100	98.0769
